# Supplementary material for: JUN mRNA translation regulation is mediated by multiple 5’ UTR and start codon features
Source: PLoS One. 2024 Mar 14;19(3):e0299779. doi: 10.1371/journal.pone.0299779 (PMC10939236; doi:10.1371/journal.pone.0299779)
Supplement: S1 Data — (XLSX) [file pone.0299779.s004.xlsx]

## Sheet: Figure 1
Figures 1B & 1C
Figure 1B
Sequences & primers
ID	Construct	Type of sequence	Manufacturer	Sequence
pNL1.1	All	plasmid	Promega, GenBank Accession Number JQ437370	GGCCTAACTGGCCGGTACCTGAGCTCGCTAGCCTCGAGGATATCAAGATCTGGCCTCGGCGGCCAAGCTTGGCAATCCGGTACTGTTGGTAAAGCCACCATGGTCTTCACACTCGAAGATTTCGTTGGGGACTGGCGACAGACAGCCGGCTACAACCTGGACCAAGTCCTTGAACAGGGAGGTGTGTCCAGTTTGTTTCAGAATCTCGGGGTGTCCGTAACTCCGATCCAAAGGATTGTCCTGAGCGGTGAAAATGGGCTGAAGATCGACATCCATGTCATCATCCCGTATGAAGGTCTGAGCGGCGACCAAATGGGCCAGATCGAAAAAATTTTTAAGGTGGTGTACCCTGTGGATGATCATCACTTTAAGGTGATCCTGCACTATGGCACACTGGTA…
JUN 5' UTR WT	All JUN	DNA	Amplified in house (Lee, 2015).	gctcagagttgcactgagtgtggctgaagcagcgaggcgggagtggaggtgcgcggagtcaggcagacagacagacacagccagccagccaggtcggcagtatagtccgaactgcaaatcttattttcttttcaccttctctctaactgcccagagctagcgcctgtggctcccgggctggtgtttcgggagtgtccagagagcctggtctccagccgcccccgggaggagagccctgctgcccaggcgctgttgacagcggcggaaagcagcggtacccacgcgcccgccgagggaagtcggcgagcggctgcagcagcaaagaactttcccggctgggaggaccggagacaagtggcagagtcccggagcgaacttttgcaagcctttcctgcgtct…
JUN 5' UTR ΔSL	All JUN	DNA	Cloned in house (Lee, 2015).	gctcagagttgcactgagtgtggctgaagcagcgaggcgggagtggaggtgcgcggagtcaggcagacagacagacacagccagccagccaggtcggcagtatagtccgaactcccagagctagcgcctgtggctcccgggctggtgtttcgggagtgtccagagagcctggtctccagccgcccccgggaggagagccctgctgcccaggcgctgttgacagcggcggaaagcagcggtacccacgcgcccgccgggggaagtcggcgagcggctgcagcagcaaagaactttcccggctgggaggaccggagacaagtggcagagtcccggagcgaacttttgcaagcctttcctgcgtcttaggcttctccacggcggtaaagaccagaaggcggc…
HBB 5' UTR	All HBB	DNA	IDT	ACATTTGCTTCTGACACAACTGTGTTCACTAGCAACCTCAAACAGACACC
HBB 5' UTR Nluc CDS vector - Forward	All HBB	primer	IDT	GGCCGCGACTCTAGAGTCGG
HBB 5' UTR Nluc CDS vector - Reverse	All HBB	primer	IDT	GGTGGCGGTGTCTGTTTGAGG
Fluc CDS insert - Forward	HBB Fluc	primer	IDT	ACAGACACCGCCACCATGGAAGACGCCAAAAACATAAAG
Fluc CDS insert - Reverse	HBB Fluc	primer	IDT	TCTAGAGTCGCGGCCTTAcacggcgatctttccgccct
JUN 5' UTR Mutant A - Forward	A	primer	IDT	TTATTTTCGTTTCACCTTCTCTCTAACTGCCC
JUN 5' UTR Mutant A - Reverse	A	primer	IDT	GGTGAAACGAAAATAAGATTTGCAGTTCGGAC
JUN 5' UTR Mutant B - Forward	B	primer	IDT	TTATTTTGGTTTCACCTTCTCTCTAACTGCCC
JUN 5' UTR Mutant B - Reverse	B	primer	IDT	GTGAAACCAAAATAAGATTTGCAGTTCGGAC
JUN 5' UTR Mutant C - Forward	C	primer	IDT	TTATTTTCCTTTCACCTTCTCTCTAACTGCCC
JUN 5' UTR Mutant C - Reverse	C	primer	IDT	GTGAAAGGAAAATAAGATTTGCAGTTCGGAC
JUN 5' UTR Mutant D - Forward	D	primer	IDT	GCAAAACAAAAAAACATTTCACCTTCTCTCTAACTGCCC
JUN 5' UTR Mutant D - Reverse	D	primer	IDT	ATGTTTTTTTGTTTTGCAGTTCGGACTATACTGCCG
JUN 5' UTR Mutant E - Forward	E	primer	IDT	TGCAAATTCGTTTCACCTTCTCTCTAACTGCCC
JUN 5' UTR Mutant E - Reverse	E	primer	IDT	GGTGAAACGAATTTGCAGTTCGGACTATACTGCC
JUN 5' UTR Mutant F - Forward	F	primer	IDT	CTGAAGGAGGGAGGCGGGAGTGGAGGTG
JUN 5' UTR Mutant F - Reverse	F	primer	IDT	GCCTCCCTCCTTCAGCCACACTCAGTGCAAC
JUN 5' UTR Mutant G - Forward	G	primer	IDT	GAGGCGGGGGTGCGCGGAGTCAGGCAG
JUN 5' UTR Mutant G - Reverse	G	primer	IDT	GCGCACCCCCGCCTCGCTGCTTCAGC
JUN 5' UTR Mutant H - Forward	H	primer	IDT	AGCTAGAACCAGTGGCTCCCGGGCTG
JUN 5' UTR Mutant H - Reverse	H	primer	IDT	CCACTGGTTCTAGCTCTGGGCAGTTAGAGAGAAGGT
JUN 5' UTR Mutant I - Forward	I	primer	IDT	GAGCTATTCGTGGCTCCCGGGCTGGTG
JUN 5' UTR Mutant I - Reverse	I	primer	IDT	AGCCACGAATAGCTCTGGGCAGTTAGAGAGAAGG
JUN 5' UTR Mutant J - Forward	J	primer	IDT	GGCTGGTGGGGAGTGTCCAGAGAGCCTG
JUN 5' UTR Mutant J - Reverse	J	primer	IDT	CACTCCCCACCAGCCCGGGAGCCAC
JUN 5' UTR - Transcript - Forward	All JUN transcripts	primer	IDT	taatacgactcactatagggctcagagttgcactgag
Nluc 60T - Transcript - Reverse	All Nluc CDS transcripts	primer	IDT	TTTTTTTTTTTTTTTTTTTTTTTTTTTTTTTTTTTTTTTTTTTTTTTTTTTTTTTTTTTTTTACGCCAGAATGCGTTCGCAC
HBB 5'UTR - Transcript - Forward	All HBB transcripts	primer	IDT	taatacgactcactataggACATTTGCTTCTGACACAACTGTG
Fluc 60T - Transcript - Reverse	HBB Fluc transcripts	primer	IDT	TTTTTTTTTTTTTTTTTTTTTTTTTTTTTTTTTTTTTTTTTTTTTTTTTTTTTTTTTTTTTTAcacggcgatctttccgcccttcttgg
Figure 1C
Raw data
AVERAGE & SEM														Nluc/Fluc
Variant	Construct	Replicate 1	Replicate 2	Replicate 3	Replicate 4	Replicate 5	Replicate 6	Replicate 7	Replicate 8	Replicate 9	AVERAGE	SEM		Variant	Construct	Nluc AVERAGE	Nluc SEM	Fluc AVERAGE	Fluc SEM	Nluc/Fluc	SE OF FOLD CHANGE
Fluc	No Nluc RNA (Fluc ONLY)	20679900	17689200	17759300	16310200	15140000	12799700	18903900	17103600	16243400	16958800	748739		Nluc	No Nluc RNA (Fluc ONLY)	2.98587e+06	1.71074e+06	16958800	748739	0.176066	0.101175
Fluc	HBB	9548000	9108000	8327900	6849000	5198900	6499000	6332200	4942100	4852100	6850800	592911		Nluc	HBB	6.27857e+09	1.67952e+09	6850800	592911	916.472	257.668
Fluc	WT	10318100	9808000	8117900	9879300	8669200	8019100	9952500	8602400	7272200	8.95986e+06	354519		Nluc	WT	3363460500	1.4467e+08	8.95986e+06	354519	375.392	21.9392
Fluc	ΔSL	9898000	7887800	7317800	9619300	6329000	8169100	8562400	7222200	6012100	7.89086e+06	445489		Nluc	ΔSL	2.08441e+09	1.14332e+08	7.89086e+06	445489	264.155	20.7928
Fluc	A	3085300	3776400	3179500	4958900	5438900	5428900	3962000	3952000	3752000	4.17043e+06	298035		Nluc	A	4.78731e+06	247126	4.17043e+06	298035	1.14792	0.101198
Fluc	B	5917700	5037600	4257600	10029300	9349200	7029000	7522300	7152200	5822100	6.90189e+06	632852		Nluc	B	2.98587e+06	1.71074e+06	6.90189e+06	632852	0.432616	0.251019
Fluc	C	10528100	10128100	8787900	9229200	9319200	7929100	7942300	7382200	7282200	8.72537e+06	390192		Nluc	C	6.27857e+09	1.67952e+09	8.72537e+06	390192	719.576	195.158
Fluc	D	8457900	7487800	6757700	9059200	8759200	7109000	7652300	7172200	5512100	7.55193e+06	366978		Nluc	D	3363460500	1.4467e+08	7.55193e+06	366978	445.377	28.9029
Fluc	E	8057800	9838000	10288100	8029100	8099100	8099100	7622300	7162200	8032300	8.35867e+06	340043		Nluc	E	2.08441e+09	1.14332e+08	8.35867e+06	340043	249.371	17.0297
Fluc	F	9468000	8297900	6947800	7739100	6899000	6108900	6282200	5852100	5962100	7061900	408325		Nluc	F	3.64131e+08	1.18658e+07	7061900	408325	51.5627	3.42228
Fluc	G	3556500	3273700	3525100	5398900	4588900	6088900	3662000	4302000	4832100	4.35868e+06	319656		Nluc	G	4264269800	1.03081e+08	4.35868e+06	319656	978.34	75.5465
Fluc	H	6037700	5197600	7277800	5878900	5718900	6128900	5162100	5372100	6072100	5.87179e+06	215443		Nluc	H	2.51799e+09	7.17716e+07	5.87179e+06	215443	428.829	19.9241
Fluc	I	5447700	5247600	5877700	5658900	5858900	5568900	6432200	6052100	7282200	5.93624e+06	204300		Nluc	I	2.25081e+09	9.08919e+07	5.93624e+06	204300	379.163	20.1176
Fluc	J	4467600	3217500	5467700	5818900	5168900	4828900	4512100	4602100	5002100	4.78731e+06	247126		Nluc	J	1.64622e+09	1.12938e+08	4.78731e+06	247126	343.872	29.5235
Nluc	No Nluc RNA (Fluc ONLY)	2077300	1457300	2367400	354600	364600	784600	1261800	1661800	16543400	2.98587e+06	1.71074e+06
Nluc	HBB	13723306600	6971253900	9421077500	40393800	47297200	52980400	7517502100	9044145000	9689154700	6.27857e+09	1.67952e+09
Nluc	WT	3345533600	3028265600	2811765100	3804649100	3869123000	3847456200	3631628100	3061185500	2871538300	3363460500	1.4467e+08
Nluc	ΔSL	2111339300	1731240700	1534165800	2511818600	1922902100	2456254400	2419846100	2192126800	1879968400	2.08441e+09	1.14332e+08
Nluc	A	3755124600	3736658200	3798534200	3955005900	4159993300	4056019600	5194867000	4931483200	4792007800	4.26441e+09	1.86119e+08
Nluc	B	1238548700	1193308900	1025391800	2049215800	2052356700	1613586100	2329982600	2327088600	1942046100	1752391700	1.66764e+08
Nluc	C	2515048300	2229038800	2233795500	2907034000	2887866800	2594853300	3398255100	3029894800	3230113400	2.78066e+09	1.38516e+08
Nluc	D	2923819300	2756295100	2565431800	3730611000	3674848400	3184181400	3964582000	3632179900	3035138500	3.27412e+09	1.63818e+08
Nluc	E	4857376100	5108876100	5433695800	4967019400	4895117000	4631338400	5129664600	4283182800	5220107200	4.94738e+09	1.13189e+08
Nluc	F	372231700	336289500	299027300	379389300	356655900	333777700	398750400	400638900	400417900	3.64131e+08	1.18658e+07
Nluc	G	4441587500	4289243700	4437752600	4108007300	3888122200	4413615500	3733107400	4324232100	4742759900	4264269800	1.03081e+08
Nluc	H	2342026500	2064861100	2503500500	2540318100	2563918600	2492755400	2779864500	2636379400	2738319800	2.51799e+09	7.17716e+07
Nluc	I	1982444400	1866393000	1907253000	2494287300	2449543700	2445166200	2473743300	2144019500	2494396100	2.25081e+09	9.08919e+07
Nluc	J	1349164400	941081000	1438472500	1911051700	1757964000	1754537600	1772707600	1934934100	1956097900	1.64622e+09	1.12938e+08
Figure 1B
Normalization to WT
*Calculations done using Prism Version 9.5.1
Construct	Mean	SEM	N	% of WT	SEM of %
WT	375.392	21.9392	9	100	5.84434
ΔSL	264.155	20.7928	9	70.3676	5.53895
A	1022.53	85.6242	9	13.7357	0.911653
B	253.9	33.553	9	260.618	20.1247
C	318.686	21.3335	9	272.391	22.8093
D	433.547	30.239	9	67.636	8.93812
E	591.886	27.6254	9	84.8942	5.683
F	51.5628	3.42228	9	115.492	8.05531
G	978.34	75.5465	9	157.671	7.35907
H	428.829	19.9241	9	114.235	5.30755
I	379.163	20.1176	9	101.005	5.35909
J	343.872	29.5235	9	91.6034	7.86472
Figure 1B
One sample t test
*Calculations done using Prism Version 9.5.1
	WT	ΔSL	A	B	C	D	E	F	G	H	I	J
Theoretical mean	100	100	100	100	100	100	100	100	100	100	100	100
Actual mean	100	70.37	272.4	67.64	84.89	115.5	157.7	13.74	260.6	114.2	101	91.6
Number of values	9	9	9	9	9	9	9	9	9	9	9	9
One sample t test
t, df	t=0.000, df=8	t=5.350, df=8	t=7.558, df=8	t=3.621, df=8	t=2.658, df=8	t=1.923, df=8	t=7.837, df=8	t=94.62, df=8	t=7.981, df=8	t=2.682, df=8	t=0.1874, df=8	t=1.068, df=8
P value (two tailed)	>0.9999	0.0007	<0.0001	0.0068	0.0289	0.0907	<0.0001	<0.0001	<0.0001	0.0278	0.856	0.3168
P value summary	ns	***	****	**	*	ns	****	****	****	*	ns	ns
Significant (alpha=0.05)?	No	Yes	Yes	Yes	Yes	No	Yes	Yes	Yes	Yes	No	No
How big is the discrepancy?
Discrepancy	0	-29.63	172.4	-32.36	-15.11	15.49	57.67	-86.26	160.6	14.23	1.005	-8.397
SD of discrepancy	17.53	16.62	68.43	26.81	17.05	24.17	22.08	2.735	60.37	15.92	16.08	23.59
SEM of discrepancy	5.844	5.539	22.81	8.938	5.683	8.055	7.359	0.9117	20.12	5.308	5.359	7.865
95% confidence interval	-13.48 to 13.48	-42.41 to -16.86	119.8 to 225.0	-52.98 to -11.75	-28.21 to -2.001	-3.084 to 34.07	40.70 to 74.64	-88.37 to -84.16	114.2 to 207.0	1.996 to 26.47	-11.35 to 13.36	-26.53 to 9.739
R squared (partial eta squared)	0	0.7815	0.8772	0.621	0.469	0.3162	0.8848	0.9991	0.8884	0.4734	0.004373	0.1247

## Sheet: Figure 2
Figures 2A, 2C & 2D
Figures 2A, 2C & 2D
Sequences and primers
ID	Construct	Type of sequence	Manufacturer	Sequence
JUN 5' UTR Mutant CAAC insert - Forward	CAAC	primer	IDT	ACGACTCACTATAGGGCTCAGAGTTGCACTGAGTGTG
JUN 5' UTR Mutant CAAC insert - Reverse	CAAC	primer	IDT	TCTAGAGTCGCGGCCGATCAAAAACATGGGTGATCCTCA
JUN 5' UTR Mutant CAAC ΔSL insert - Forward	CAAC ΔSL	primer	IDT	GGCCGCGACTCTAGAGTCGG
JUN 5' UTR Mutant CAAC ΔSL insert - Reverse	CAAC ΔSL	primer	IDT	cctatagtgagtcgtattaGGTGGCTTTACC
JUN 5' UTR - Transcript - Forward	All JUN transcripts	primer	IDT	taatacgactcactatagggctcagagttgcactgag
Nluc MS2 60T - Transcript - Reverse	All Nluc CDS transcripts	primer	IDT	TTTTTTTTTTTTTTTTTTTTTTTTTTTTTTTTTTTTTTTTTTTTTTTTTTTTTTTTTTTTTTACATGGGTGATCCTCATGTaaatgatc
HBB 5'UTR - Transcript - Forward	All HBB transcripts	primer	IDT	taatacgactcactataggACATTTGCTTCTGACACAACTGTG
Fluc 60T - Transcript - Reverse	HBB Fluc transcripts	primer	IDT	TTTTTTTTTTTTTTTTTTTTTTTTTTTTTTTTTTTTTTTTTTTTTTTTTTTTTTTTTTTTTTAcacggcgatctttccgcccttcttgg
Figure 2A
Raw data															Nluc/Fluc
AVERAGE & SEM															Variant	Construct	Nluc AVERAGE	Nluc SEM	Fluc AVERAGE	Fluc SEM	FOLD CHANGE	SE OF FOLD CHANGE				RocA or DMSO (nM)	Color code
Variant	Construct	Replicate 1	Replicate 2	Replicate 3	Replicate 4	Replicate 5	Replicate 6	Replicate 7	Replicate 8	Replicate 9	AVERAGE	SEM			Nluc	HBB	7.03594e+08	3.58222e+07	141426	21867.8	4975.01	809.886	DMSO			0
Fluc	HBB	105120	91120	78120	111240	133240	77240	223250	216250	237250	141426	21867.8	DMSO		Nluc	WT	1.85587e+08	3.26843e+07	360196	47021.2	515.24	112.951				30
Fluc	WT	215250	171240	169240	543260	486260	473260	406750	381750	394750	360196	47021.2			Nluc	ΔSL	1.17217e+08	2.30872e+07	221314	47197.1	529.64	153.753				300
Fluc	ΔSL	153120	148120	150120	111240	103240	103240	381250	411250	430250	221314	47197.1			Nluc	G	2.38441e+08	2.17105e+07	379082	26605.9	628.995	72.3108				3000
Fluc	G	456750	444750	411750	447750	418750	379750	341750	279750	230740	379082	26605.9			Nluc	HBB	6.57866e+08	3.5041e+07	126868	15627.1	5185.45	695.884
Fluc	HBB	91120	73120	85120	112240	101240	120240	175240	191240	192250	126868	15627.1			Nluc	WT	1.62815e+08	3.23462e+07	354866	51165.1	458.808	112.625
Fluc	WT	239250	253250	218250	621270	538260	497260	309750	274750	241750	354866	51165.1			Nluc	ΔSL	1.03718e+08	2.64899e+07	241871	55250.7	428.816	146.935
Fluc	ΔSL	171120	158120	139120	114240	118240	95240	486260	452250	442250	241871	55250.7			Nluc	G	2.08012e+08	1.91832e+07	377194	14089.1	551.472	54.8709
Fluc	G	445750	412750	346750	375750	411750	331750	397750	349750	322750	377194	14089.1			Nluc	HBB	6.26473e+08	3.42921e+07	104867	16551.9	5974	998.016
Fluc	HBB	72120	97120	72120	56240	83240	56240	171240	170240	165240	104867	16551.9			Nluc	WT	1.5148e+08	2.64972e+07	325748	46598.7	465.024	105.08
Fluc	WT	148240	142240	149240	430250	435250	487260	382750	411750	344750	325748	46598.7			Nluc	ΔSL	1.09234e+08	2.46146e+07	148648	30590.8	734.849	224.254
Fluc	ΔSL	88120	96120	96120	79240	87240	80240	289250	264250	257250	148648	30590.8			Nluc	G	1.88027e+08	1.8251e+07	323861	18993	580.578	65.8416
Fluc	G	381750	410750	344750	353750	325750	321750	284750	244750	246750	323861	18993			Nluc	HBB	5.49091e+08	3.85848e+07	99533.3	13903	5516.65	862.591
Fluc	HBB	88120	66120	73120	82240	73240	53240	164240	146240	149240	99533.3	13903			Nluc	WT	1.41138e+08	2.83134e+07	227078	32482	621.54	153.137
Fluc	WT	155240	124240	96240	388250	322250	301250	249750	224740	181740	227078	32482			Nluc	ΔSL	9.84149e+07	2.07933e+07	222648	42260.5	442.02	125.543
Fluc	ΔSL	143120	139120	143120	135240	140240	130240	398250	409250	365250	222648	42260.5			Nluc	G	2.03009e+08	7.71414e+06	279306	11495.3	726.834	40.7144
Fluc	G	287750	252750	240750	316750	313750	235750	328750	261750	275750	279306	11495.3			Nluc	HBB	6.48865e+08	3.78635e+07	123759	25644.3	5242.97	1128.66	ROCA
Fluc	HBB	83120	84120	74120	63240	61240	71240	223250	216250	237250	123759	25644.3	ROCA		Nluc	WT	1.76004e+08	3.6277e+07	336528	58049.7	523	140.567
Fluc	WT	122240	116240	104240	543260	486260	473260	406750	381750	394750	336528	58049.7			Nluc	ΔSL	96433620	2.74841e+07	220648	47155.1	437.048	155.69
Fluc	ΔSL	130120	125120	105120	159240	126240	117240	381250	411250	430250	220648	47155.1			Nluc	G	2.38441e+08	2.17105e+07	379082	26605.9	628.995	72.3108
Fluc	G	456750	444750	411750	447750	418750	379750	341750	279750	230740	379082	26605.9			Nluc	HBB	5.4882e+08	5.00339e+07	104644	17987.3	5244.62	1020.44
Fluc	HBB	83120	86120	83120	66240	51240	49240	166240	177240	179240	104644	17987.3			Nluc	WT	5.20548e+07	1.10023e+07	237191	33074.9	219.464	55.5714
Fluc	WT	131240	106240	101240	366250	324250	290250	278750	292750	243750	237191	33074.9			Nluc	ΔSL	3.88568e+07	1.06117e+07	196870	40145.9	197.373	67.2708
Fluc	ΔSL	126120	121120	125120	124240	112240	94240	354250	379250	335250	196870	40145.9			Nluc	G	6.06718e+07	6.31027e+06	320417	20020.1	189.353	22.9745
Fluc	G	322750	323750	304750	259750	269750	235750	407750	395750	363750	320417	20020.1			Nluc	HBB	6.09843e+08	3.97144e+07	110644	17306.7	5511.74	933.863
Fluc	HBB	73120	73120	47120	85240	86240	99240	179240	180240	172240	110644	17306.7			Nluc	WT	3.72451e+07	1.08074e+07	212190	33428.2	175.527	57.9552
Fluc	WT	93240	65240	93240	316250	254250	287250	311750	257750	230740	212190	33428.2			Nluc	ΔSL	1.68094e+07	4.70548e+06	143648	28789.7	117.018	40.2871
Fluc	ΔSL	126120	127120	102120	49240	80240	50240	260250	245250	252250	143648	28789.7			Nluc	G	5.21682e+07	2.20078e+07	212188	9270.63	245.858	104.273
Fluc	G	243750	186740	243750	212740	201740	238750	191740	165740	224740	212188	9270.63			Nluc	HBB	554646960	2.65441e+07	124424	21213.5	4457.7	789.383
Fluc	HBB	103120	76120	87120	80240	86240	73240	196250	246250	171240	124424	21213.5			Nluc	WT	2.03976e+07	6.69203e+06	179299	29418.2	113.763	41.7305
Fluc	WT	97240	78240	86240	292250	269250	300250	171740	145740	172740	179299	29418.2			Nluc	ΔSL	12064430	3.75523e+06	141981	28388.2	84.9721	31.4355
Fluc	ΔSL	80120	96120	75120	81240	78240	102240	259250	252250	253250	141981	28388.2			Nluc	G	1.94955e+07	7.35521e+06	197188	22724.1	98.8678	39.0018
Fluc	G	156740	150740	149740	141740	142740	172740	283750	302750	273750	197188	22724.1
Nluc	HBB	592590060	583226670	555577250	833986510	706620520	672419760	802638590	789411760	795873340	7.03594e+08	3.58222e+07	DMSO
Nluc	WT	95170870	93253800	86394300	322003690	312503920	298220660	158171900	153188120	151376610	1.85587e+08	3.26843e+07
Nluc	ΔSL	113189780	110584430	104639420	43903930	40608380	42762410	177683520	200701640	220879730	1.17217e+08	2.30872e+07
Nluc	G	330466870	330769780	307419100	219589720	210066650	180331070	199835780	193084640	174405070	2.38441e+08	2.17105e+07
Nluc	HBB	567105230	541448680	507892400	686286580	637293530	651827580	774657650	757616370	796669900	6.57866e+08	3.5041e+07
Nluc	WT	71690970	68656250	62080360	296478040	296310620	262778910	140997740	140299870	126042570	1.62815e+08	3.23462e+07
Nluc	ΔSL	69936600	75208200	48168310	41736570	39906230	35384210	223468980	193269330	206386050	1.03718e+08	2.64899e+07
Nluc	G	299378680	278717700	256465480	154285780	156120260	139424310	202074330	196031830	189612410	2.08012e+08	1.91832e+07
Nluc	HBB	540299080	566744370	552063000	558066110	582278290	552534470	771537030	776444290	738291830	6.26473e+08	3.42921e+07
Nluc	WT	70520700	72945070	65649760	243434980	249454760	258478060	135217350	139733090	127890570	1.5148e+08	2.64972e+07
Nluc	ΔSL	91581080	105757470	94680160	32952930	32066710	27405220	202893350	205907180	189858310	1.09234e+08	2.46146e+07
Nluc	G	249897110	267783590	260147740	174075740	162124860	152793440	148948280	138301050	138166990	1.88027e+08	1.8251e+07
Nluc	HBB	474747070	438092780	442874230	497202800	518629630	477863500	727247280	714129240	651032800	5.49091e+08	3.85848e+07
Nluc	WT	71120430	63659420	63362320	272009270	254783100	225134030	111184110	110964410	98024270	1.41138e+08	2.83134e+07
Nluc	ΔSL	90738540	88465900	84333190	33053300	32803380	31281930	180943020	176098580	168016040	9.84149e+07	2.07933e+07
Nluc	G	224562130	223927490	202521290	190763540	181180000	159149040	225352680	220772360	198851160	2.03009e+08	7.71414e+06
Nluc	HBB	551405160	560686250	533692980	577369370	623807260	604897280	802638590	789411760	795873340	6.48865e+08	3.78635e+07	ROCA
Nluc	WT	65489590	63307940	59773700	322003690	312503920	298220660	158171900	153188120	151376610	1.76004e+08	3.6277e+07
Nluc	ΔSL	79522340	74763480	69736040	15432530	15345380	13837920	177683520	200701640	220879730	96433620	2.74841e+07
Nluc	G	330466870	330769780	307419100	219589720	210066650	180331070	199835780	193084640	174405070	2.38441e+08	2.17105e+07
Nluc	HBB	465337590	443397250	440880080	461413170	434883030	448876720	768528420	741519570	734548160	5.4882e+08	5.00339e+07
Nluc	WT	30628670	24541900	25878670	107677260	98826780	76826950	36655150	36015560	31442330	5.20548e+07	1.10023e+07
Nluc	ΔSL	29613730	26308400	28256340	11692850	7115020	10299130	76025130	94191070	66209400	3.88568e+07	1.06117e+07
Nluc	G	88473290	85083580	78205110	43994190	41941350	39109540	56744830	60843690	51651050	6.06718e+07	6.31027e+06
Nluc	HBB	477187130	488222400	440768780	617399020	630372150	610771670	745073970	728210220	750582940	6.09843e+08	3.97144e+07
Nluc	WT	11176190	5527900	7033960	64838390	38331890	60437670	101411790	22792110	23656350	3.72451e+07	1.08074e+07
Nluc	ΔSL	16286520	20361880	10960390	1392290	1626330	1816360	37783560	26184110	34872750	1.68094e+07	4.70548e+06
Nluc	G	226054080	42501990	48717630	25230650	26898510	33566040	17213630	18101380	31229580	5.21682e+07	2.20078e+07
Nluc	HBB	535063470	406850320	511084020	532535450	525612760	548228840	661729880	654550550	616167350	554646960	2.65441e+07
Nluc	WT	4840500	5145670	7975750	46247260	42770990	51758390	7094860	8345940	9398990	2.03976e+07	6.69203e+06
Nluc	ΔSL	6703180	6545060	7221580	2952670	2239460	2882650	24563510	24465240	31006520	12064430	3.75523e+06
	G	20376280	20019470	20447440	6822640	10376070	7673340	6519420	75985060	7239970	1.94955e+07	7.35521e+06
Figure 2A
Normalization to corresponding 0µM sample for each construct
*Calculations done using Prism Version 9.5.1
Construct	Treatment	(nM)	Mean	SEM	N	% of 0µM	SEM of %
HBB	DMSO	0	4975.01	809.886	9	100	16.2791
		30	5185.45	695.884	9	104.23	13.9876
		300	5974	998.016	9	120.08	20.0606
		3000	5516.65	862.591	9	110.887	17.3385
WT	DMSO	0	515.24	112.951	9	100	21.922
		30	458.808	112.625	9	89.0474	21.8588
		300	465.024	105.08	9	90.2539	20.3944
		3000	621.54	153.137	9	120.631	29.7216
ΔSL	DMSO	0	529.64	153.753	9	100	29.0298
		30	428.816	146.935	9	80.9637	27.7424
		300	734.848	224.254	9	138.745	42.3407
		3000	442.021	125.543	9	83.4568	23.7034
G	DMSO	0	628.995	72.3108	9	100	11.4962
		30	551.472	54.8709	9	87.6751	8.72358
		300	580.578	65.8416	9	92.3024	10.4677
		3000	726.834	40.7144	9	115.555	6.47293
HBB	RocA	0	5242.97	1128.66	9	100	21.5272
		30	5244.62	1020.44	9	100.031	19.463
		300	5511.74	933.864	9	105.126	17.8117
		3000	4457.7	789.383	9	85.0224	15.056
WT	RocA	0	523	140.567	9	100	26.8771
		30	219.464	55.5714	9	41.9624	10.6255
		300	175.527	57.9552	9	33.5616	11.0813
		3000	113.763	41.7305	9	21.752	7.97906
ΔSL	RocA	0	437.048	155.69	9	100	35.6232
		30	197.373	67.2708	9	45.1605	15.3921
		300	117.018	40.2871	9	26.7746	9.218
		3000	84.9721	31.4355	9	19.4423	7.19268
G	RocA	0	628.995	72.3108	9	100	11.4962
		30	189.353	22.9745	9	30.104	3.65256
		300	245.858	104.273	9	39.0875	16.5777
		3000	98.8678	39.0018	9	15.7184	6.20065
Figure 2A
One sample t test
*Calculations done using Prism Version 9.5.1
DMSO
HBB	0.00	30	300	3000		WT	0.00	30	300	3000		ΔSL	0.00	30	300	3000		G	0.00	30	300	3000
Theoretical mean	100	100	100	100		Theoretical mean	100	100	100	100		Theoretical mean	100	100	100	100		Theoretical mean	100	100	100	100
Actual mean	100	104.2	120.1	110.9		Actual mean	100	89.05	90.25	120.6		Actual mean	100	80.96	138.7	83.46		Actual mean	100	87.68	92.3	115.6
Number of values	9	9	9	9		Number of values	9	9	9	9		Number of values	9	9	9	9		Number of values	9	9	9	9
One sample t test						One sample t test						One sample t test						One sample t test
t, df	t=0.000, df=8	t=0.3024, df=8	t=1.001, df=8	t=0.6279, df=8		t, df	t=0.000, df=8	t=0.5011, df=8	t=0.4779, df=8	t=0.6941, df=8		t, df	t=0.000, df=8	t=0.6862, df=8	t=0.9151, df=8	t=0.6979, df=8		t, df	t=0.000, df=8	t=1.413, df=8	t=0.7354, df=8	t=2.403, df=8
P value (two tailed)	>0.9999	0.7701	0.3462	0.5476		P value (two tailed)	>0.9999	0.6298	0.6455	0.5072		P value (two tailed)	>0.9999	0.512	0.3869	0.505		P value (two tailed)	>0.9999	0.1954	0.4831	0.043
P value summary	ns	ns	ns	ns		P value summary	ns	ns	ns	ns		P value summary	ns	ns	ns	ns		P value summary	ns	ns	ns	*
Significant (alpha=0.05)?	No	No	No	No		Significant (alpha=0.05)?	No	No	No	No		Significant (alpha=0.05)?	No	No	No	No		Significant (alpha=0.05)?	No	No	No	Yes
How big is the discrepancy?						How big is the discrepancy?						How big is the discrepancy?						How big is the discrepancy?
Discrepancy	0	4.23	20.08	10.89		Discrepancy	0	-10.95	-9.746	20.63		Discrepancy	0	-19.04	38.74	-16.54		Discrepancy	0	-12.32	-7.698	15.55
SD of discrepancy	48.84	41.96	60.18	52.02		SD of discrepancy	65.77	65.58	61.18	89.16		SD of discrepancy	87.09	83.23	127	71.11		SD of discrepancy	34.49	26.17	31.4	19.42
SEM of discrepancy	16.28	13.99	20.06	17.34		SEM of discrepancy	21.92	21.86	20.39	29.72		SEM of discrepancy	29.03	27.74	42.34	23.7		SEM of discrepancy	11.5	8.724	10.47	6.473
95% confidence interval	-37.54 to 37.54	-28.03 to 36.49	-26.18 to 66.34	-29.10 to 50.87		95% confidence interval	-50.55 to 50.55	-61.36 to 39.45	-56.78 to 37.28	-47.91 to 89.17		95% confidence interval	-66.94 to 66.94	-83.01 to 44.94	-58.89 to 136.4	-71.20 to 38.12		95% confidence interval	-26.51 to 26.51	-32.44 to 7.792	-31.84 to 16.44	0.6282 to 30.48
R squared (partial eta squared)	0	0.0113	0.1113	0.04697		R squared (partial eta squared)	0	0.03043	0.02775	0.05681		R squared (partial eta squared)	0	0.05558	0.09475	0.05739		R squared (partial eta squared)	0	0.1997	0.06332	0.4192
ROCA
HBB	0.00	30	300	3000		WT	0.00	30	300	3000		ΔSL	0.00	30	300	3000		G	0.00	30	300	3000
Theoretical mean	100	100	100	100		Theoretical mean	100	100	100	100		Theoretical mean	100	100	100	100		Theoretical mean	100	100	100	100
Actual mean	100	100	105.1	85.02		Actual mean	100	41.96	33.56	21.75		Actual mean	100	45.16	26.77	19.44		Actual mean	100	30.1	39.09	15.72
Number of values	9	9	9	9		Number of values	9	9	9	9		Number of values	9	9	9	9		Number of values	9	9	9	9
One sample t test						One sample t test						One sample t test						One sample t test
t, df	t=0.000, df=8	t=0.001614, df=8	t=0.2878, df=8	t=0.9948, df=8		t, df	t=0.000, df=8	t=5.462, df=8	t=5.996, df=8	t=9.807, df=8		t, df	t=0.000, df=8	t=3.563, df=8	t=7.944, df=8	t=11.20, df=8		t, df	t=0.000, df=8	t=19.14, df=8	t=3.674, df=8	t=13.59, df=8
P value (two tailed)	>0.9999	0.9988	0.7808	0.349		P value (two tailed)	>0.9999	0.0006	0.0003	<0.0001		P value (two tailed)	>0.9999	0.0074	<0.0001	<0.0001		P value (two tailed)	>0.9999	<0.0001	0.0063	<0.0001
P value summary	ns	ns	ns	ns		P value summary	ns	***	***	****		P value summary	ns	**	****	****		P value summary	ns	****	**	****
Significant (alpha=0.05)?	No	No	No	No		Significant (alpha=0.05)?	No	Yes	Yes	Yes		Significant (alpha=0.05)?	No	Yes	Yes	Yes		Significant (alpha=0.05)?	No	Yes	Yes	Yes
How big is the discrepancy?						How big is the discrepancy?						How big is the discrepancy?						How big is the discrepancy?
Discrepancy	0	0.03141	5.126	-14.98		Discrepancy	0	-58.04	-66.44	-78.25		Discrepancy	0	-54.84	-73.23	-80.56		Discrepancy	0	-69.9	-60.91	-84.28
SD of discrepancy	64.58	58.39	53.44	45.17		SD of discrepancy	80.63	31.88	33.24	23.94		SD of discrepancy	106.9	46.18	27.65	21.58		SD of discrepancy	34.49	10.96	49.73	18.6
SEM of discrepancy	21.53	19.46	17.81	15.06		SEM of discrepancy	26.88	10.63	11.08	7.979		SEM of discrepancy	35.62	15.39	9.218	7.193		SEM of discrepancy	11.5	3.653	16.58	6.201
95% confidence interval	-49.64 to 49.64	-44.85 to 44.91	-35.95 to 46.20	-49.70 to 19.74		95% confidence interval	-61.98 to 61.98	-82.54 to -33.54	-91.99 to -40.88	-96.65 to -59.85		95% confidence interval	-82.15 to 82.15	-90.33 to -19.35	-94.48 to -51.97	-97.14 to -63.97		95% confidence interval	-26.51 to 26.51	-78.32 to -61.47	-99.14 to -22.68	-98.58 to -69.98
R squared (partial eta squared)	0	3.256e-07	0.01025	0.1101		R squared (partial eta squared)	0	0.7886	0.818	0.9232		R squared (partial eta squared)	0	0.6134	0.8875	0.94		R squared (partial eta squared)	0	0.9786	0.6279	0.9585
Figure 2C
Raw data															Nluc/Fluc
AVERAGE & SEM															Variant	Construct	Nluc AVERAGE	Nluc SEM	Fluc AVERAGE	Fluc SEM	FOLD CHANGE	SE OF FOLD CHANGE
Variant	Construct	Replicate 1	Replicate 2	Replicate 3	Replicate 4	Replicate 5	Replicate 6	Replicate 7	Replicate 8	Replicate 9	AVERAGE	SEM			Nluc	No Nluc RNA (Fluc ONLY)	587033	45518.2	11867600	845908	0.0494652	0.00520984	DMSO
Fluc	No Nluc RNA (Fluc ONLY)	15201300	13331000	13251000	9090500	7750300	9430500	13361300	13731400	11661100	11867600	845908	DMSO		Nluc	WT	2.22734e+09	1.24605e+08	3.64797e+06	202533	610.569	48.1231
Fluc	WT	4500100	4540100	3590100	3310100	2600000	3270100	3890400	3580400	3550400	3.64797e+06	202533			Nluc	ΔSL	1.51341e+09	1.50963e+08	4.24576e+06	449656	356.452	51.8591
Fluc	ΔSL	6460200	5510200	4840100	2970100	2500000	2620000	4800400	4450400	4060400	4.24576e+06	449656			Nluc	ALL CAAC	1.47648e+09	1.04097e+08	3.20573e+06	110940	460.576	36.1731
Fluc	ALL CAAC	3950100	2810000	3330100	3230100	2920000	3000100	3170400	3350400	3090400	3.20573e+06	110940			Nluc	ALL CAAC + ΔSL	1.42057e+09	2.03526e+08	3.96577e+06	309643	358.209	58.447
Fluc	ALL CAAC + ΔSL	6040200	4670100	4430100	3270100	3320100	3670100	3320400	3380400	3590400	3.96577e+06	309643			Nluc	No Nluc RNA (Fluc ONLY)	228144	18864	5.93697e+06	294145	0.0384278	0.00370413	ROCA
Fluc	No Nluc RNA (Fluc ONLY)	6530200	7080300	5600200	5800200	4900100	7330300	5330500	5950500	4910400	5.93697e+06	294145	ROCA		Nluc	WT	2.62477e+08	3.34946e+07	3771300	399817	69.5985	11.5466
Fluc	WT	3000100	2830000	3340100	4960100	5520200	5530200	2750300	2830300	3180400	3771300	399817			Nluc	ΔSL	1.32667e+08	1.01305e+07	3.35462e+06	163721	39.5475	3.58396
Fluc	ΔSL	2620000	2930000	3070100	3950100	3290100	4160100	3530400	3110400	3530400	3.35462e+06	163721			Nluc	ALL CAAC	1.08065e+08	1.76245e+07	3.14128e+06	137135	34.4017	5.80813
Fluc	ALL CAAC	2900000	2570000	2430000	3270100	3390100	3570100	3320400	3300400	3520400	3.14128e+06	137135			Nluc	ALL CAAC + ΔSL	1.32421e+08	1.22964e+07	4.39136e+06	541264	30.1549	4.65353
Fluc	ALL CAAC + ΔSL	3030100	3730100	4310100	5180200	6530200	7350300	2910400	3270400	3210400	4.39136e+06	541264
Nluc	No Nluc RNA (Fluc ONLY)	771800	601800	681800	381800	531800	461800	477500	607500	767500	587033	45518.2	DMSO
Nluc	WT	2658542300	2508482700	2096992200	1741675700	1747293900	1838222500	2596657400	2414552500	2443596800	2.22734e+09	1.24605e+08
Nluc	ΔSL	2265874000	2052270900	1742695300	1589099100	1540294900	1319460300	1080274300	1059659500	971050300	1.51341e+09	1.50963e+08
Nluc	ALL CAAC	2129979400	1576396900	1801923700	1257191500	1311595700	1184497600	1384734100	1420915900	1221112100	1.47648e+09	1.04097e+08
Nluc	ALL CAAC + ΔSL	2403729400	1818168100	2099193000	1206904600	1461466300	1535116900	772989900	717519700	770084900	1.42057e+09	2.03526e+08
Nluc	No Nluc RNA (Fluc ONLY)	251800	231800	281800	201800	151800	261800	307500	137500	227500	228144	18864	ROCA
Nluc	WT	227732000	129545800	237497400	191507100	215190900	193421200	382174000	369862300	415361800	2.62477e+08	3.34946e+07
Nluc	ΔSL	118440400	159854900	147493600	147704000	60392300	150859200	120028200	143683100	145546200	1.32667e+08	1.01305e+07
Nluc	ALL CAAC	75744000	65786100	76975000	75223500	69048600	74813200	174417800	176822600	183756600	1.08065e+08	1.76245e+07
Nluc	ALL CAAC + ΔSL	104372800	113183600	157560800	98115800	156569100	212895400	110756200	123693200	114641100	1.32421e+08	1.22964e+07
Figure 2C
Normalization to corresponding WT+DMSO sample
*Calculations done using Prism Version 9.5.1
Construct	Treatment	(µM)	Mean	SEM	N	% of WT	SEM of %
WT	DMSO	0.3	610.569	48.1231	9	100	6.92217
ΔSL		0.3	356.452	51.8591	9	58.3803	6.69557
ALL CAAC		0.3	460.576	36.1731	9	75.4339	3.62804
ALL CAAC + ΔSL		0.3	358.209	58.447	9	58.6681	7.18737
WT	ROCA	0.3	69.5985	11.5466	9	11.399	1.85939
ΔSL		0.3	39.5475	3.58396	9	6.47715	0.553227
ALL CAAC		0.3	34.4017	5.80813	9	5.63437	0.926386
ALL CAAC + ΔSL		0.3	30.1549	4.65353	9	4.93882	0.726522
Figure 2C
One sample t test
*Calculations done using Prism Version 9.5.1
	WT (DMSO)	SL (DMSO)	ALL CAAC (DMSO)	ALL CAAC + SL (DMSO)	WT (RocA)	SL (RocA)	ALL CAAC (RocA)	ALL CAAC + SL (RocA)
Theoretical mean	100	100	100	100	100	100	100	100
Actual mean	100	58.38	75.43	58.67	11.4	6.477	5.634	4.939
Number of values	9	9	9	9	9	9	9	9
One sample t test
t, df	t=0.000, df=8	t=6.216, df=8	t=6.771, df=8	t=5.751, df=8	t=47.65, df=8	t=169.0, df=8	t=101.9, df=8	t=130.8, df=8
P value (two tailed)	>0.9999	0.0003	0.0001	0.0004	<0.0001	<0.0001	<0.0001	<0.0001
P value summary	ns	***	***	***	****	****	****	****
Significant (alpha=0.05)?	No	Yes	Yes	Yes	Yes	Yes	Yes	Yes
How big is the discrepancy?
Discrepancy	0	-41.62	-24.57	-41.33	-88.6	-93.52	-94.37	-95.06
SD of discrepancy	20.77	20.09	10.88	21.56	5.578	1.66	2.779	2.18
SEM of discrepancy	6.922	6.696	3.628	7.187	1.859	0.5532	0.9264	0.7265
95% confidence interval	-15.96 to 15.96	-57.06 to -26.18	-32.93 to -16.20	-57.91 to -24.76	-92.89 to -84.31	-94.80 to -92.25	-96.50 to -92.23	-96.74 to -93.39
R squared (partial eta squared)	0	0.8285	0.8514	0.8052	0.9965	0.9997	0.9992	0.9995
Figure 2D
Raw data
AVERAGE & SEM
Variant	Construct	Replicate 1	Replicate 2	Replicate 3	Replicate 4	Replicate 5	Replicate 6	Replicate 7	Replicate 8	Replicate 9	Replicate 10	Replicate 11	Replicate 12	AVERAGE	SEM
Nluc	WT	3270000000	3400000000	3490000000	5270000000	5630000000	5600000000	1881279700	1988853900	1972016500	2926461800	3214922300	3047832800	3.47428e+09	3.89133e+08	DMSO
Nluc	ΔSL	5130000000	5260000000	5090000000	4780000000	5030000000	4830000000	799800	583611100	9170200	3109122600	2911607900	2590000000	3.27703e+09	6.01116e+08
Nluc	ALL CAAC	1033900	2879577600	2157288800	1204826600	1227654400	1260223400	1268939500	1366767800	1398706700	1445065500	1596492100	1609818200	1.45137e+09	1.92243e+08
Nluc	ALL CAAC + ΔSL	1088328800	1438502100	1380294000	433280700	453470600	476540300	778040700	818358800	858311300	915262400	973493500	978710100	8.82716e+08	9.47161e+07
Nluc	WT	156000000	175000000	181000000	191000000	189000000	206000000	96697000	96877200	83523700	161060100	170798200	170000000	1.56413e+08	1.18397e+07
Nluc	ΔSL	238101400	239625500	237850800	120102700	126281200	117238900	329800	63022000	2329800	151563500	158796100	158014700	1.34438e+08	2.3845e+07	ROCA
Nluc	ALL CAAC	103614200	107088300	110522500	80288000	79237100	74072700	83433600	85375400	82192400	103585000	97177800	102974300	9.24634e+07	3.71261e+06
Nluc	ALL CAAC + ΔSL	73674500	75636100	76226600	26766000	27696200	25125500	32130300	32690500	32180400	81612200	85686100	87397700	54735175	7.73637e+06
Figure 2D
Normalization to corresponding WT+DMSO sample
*Calculations done using Prism Version 9.5.1
Construct	Treatment	(µM)	Mean	SEM	N	% of WT	SEM of %
WT	DMSO	0.3	3470000000	389000000	9	100	11.2104
ΔSL		0.3	3280000000	601000000	9	94.5245	17.3199
ALL CAAC		0.3	1450000000	192000000	9	41.7867	5.53314
ALL CAAC + ΔSL		0.3	883000000	94716088	9	25.4467	2.72957
WT	ROCA	0.3	156000000	11839747	9	4.49568	0.341203
ΔSL		0.3	134000000	23844962	9	3.86167	0.687175
ALL CAAC		0.3	92463442	3712609	9	2.66465	0.106992
ALL CAAC + ΔSL		0.3	54735175	7736368	9	1.57738	0.22295
Figure 2D
One sample t test
*Calculations done using Prism Version 9.5.1
	WT (DMSO)	SL (DMSO)	ALL CAAC (DMSO)	ALL CAAC + SL (DMSO)	WT (RocA)	SL (RocA)	ALL CAAC (RocA)	ALL CAAC + SL (RocA)
Theoretical mean	100	100	100	100	100	100	100	100
Actual mean	100	94.52	41.79	25.45	4.496	3.862	2.665	1.577
Number of values	9	9	9	9	9	9	9	9
One sample t test
t, df	t=0.000, df=8	t=0.3161, df=8	t=10.52, df=8	t=27.31, df=8	t=279.9, df=8	t=139.9, df=8	t=909.7, df=8	t=441.5, df=8
P value (two tailed)	>0.9999	0.76	<0.0001	<0.0001	<0.0001	<0.0001	<0.0001	<0.0001
P value summary	ns	ns	****	****	****	****	****	****
Significant (alpha=0.05)?	No	No	Yes	Yes	Yes	Yes	Yes	Yes
How big is the discrepancy?
Discrepancy	0	-5.476	-58.21	-74.55	-95.5	-96.14	-97.34	-98.42
SD of discrepancy	33.63	51.96	16.6	8.189	1.024	2.062	0.321	0.6689
SEM of discrepancy	11.21	17.32	5.533	2.73	0.3412	0.6872	0.107	0.223
95% confidence interval	-25.85 to 25.85	-45.42 to 34.46	-70.97 to -45.45	-80.85 to -68.26	-96.29 to -94.72	-97.72 to -94.55	-97.58 to -97.09	-98.94 to -97.91
R squared (partial eta squared)	0	0.01234	0.9326	0.9894	0.9999	0.9996	1	1

## Sheet: Figure 3
Figures 3B-3D
Figures 3B-3D
Sequences and primers
ID	Construct	Type of sequence	Manufacturer	Sequence
JUN 5' UTR Nluc CDS vector - Forward	All	primer	IDT	ATGGTCTTCACACTCGAAGATTTCGTTGGGGACTGGCGACAGACAGCCGG
JUN 5' UTR Nluc CDS vector - Reverse	JUN WT	primer	IDT	GAGTGTGAAGACCATCGAGGCGTTGAGGGCATCGTCATAGAAGGTCGTTTCCATCTTTGCAGTCATAGAACAGTCCGTCACTTCACG
JUN 5' UTR s-uAUG Nluc CDS vector - Reverse	JUN s-uAUG	primer	IDT	GAGTGTGAAGACCATCGAGGCGTTGAGGGCATCGTCATAGAAGGTCGTTTCCATCTTTGCAGTCATagTacagtccgtcacttcacg
JUN 5' UTR ΔuAUG Nluc CDS vector - Reverse	JUN ΔuAUG	primer	IDT	GAGTGTGAAGACCATCGAGGCGTTGAGGGCATCGTCATAGAAGGTCGTTTCCATCTTTGCAGTCTTagAacagtccgtcacttcacg
JUN 5' UTR ΔmAUG Nluc CDS vector - Reverse	JUN ΔmAUG	primer	IDT	GAGTGTGAAGACCATCGAGGCGTTGAGGGCATCGTCATAGAAGGTCGTTTCCTTCTTTGCAGTCATagAacagtccgtcacttcacg
JUN 5' UTR S-uAUG Nluc CDS vector - Reverse	JUN 5’UTR S-uAUG	primer	IDT	GAGTGTGAAGACCATCGAGGCGTTGAGGGCATCGTCATAGAAGGTCGTTTCCATCTTTGCAGCCATagTacagtccgtcacttcacg
JUN 5' UTR S-uAUG W-mAUG Nluc CDS vector - Reverse	JUN 5’UTR S-uAUG W-mAUG	primer	IDT	GAGTGTGAAGACCATCGAGGCGTTGAGGGCATCGTCATAGAAGGTCGTTTCCATCTGTGCAGCCATagTacagtccg
JUN 5' UTR - Transcript - Forward	All JUN transcripts	primer	IDT	taatacgactcactatagggctcagagttgcactgag
Nluc MS2 60T - Transcript - Reverse	All Nluc CDS transcripts	primer	IDT	TTTTTTTTTTTTTTTTTTTTTTTTTTTTTTTTTTTTTTTTTTTTTTTTTTTTTTTTTTTTTTACATGGGTGATCCTCATGTaaatgatc
HBB 5'UTR - Transcript - Forward	All HBB transcripts	primer	IDT	taatacgactcactataggACATTTGCTTCTGACACAACTGTG
Fluc 60T - Transcript - Reverse	HBB Fluc transcripts	primer	IDT	TTTTTTTTTTTTTTTTTTTTTTTTTTTTTTTTTTTTTTTTTTTTTTTTTTTTTTTTTTTTTTAcacggcgatctttccgcccttcttgg
Figure 3B
Raw data
AVERAGE & SEM														Nluc/Fluc
Variant	Construct	Replicate 1	Replicate 2	Replicate 3	Replicate 4	Replicate 5	Replicate 6	Replicate 7	Replicate 8	Replicate 9	AVERAGE	SEM		Variant	Construct	Nluc AVERAGE	Nluc SEM	Fluc AVERAGE	Fluc SEM	Nluc/Fluc	SE OF FOLD CHANGE
Fluc	JUN 5’UTR WT	6204900	4924800	5414800	74500	264500	324500	998800	338800	298800	2.09382e+06	866027		Nluc	JUN 5’UTR WT	3.7484e+09	9.02492e+08	2.09382e+06	866027	1790.22	856.77
Fluc	JUN 5’UTR s-uAUG	5404800	4054700	4544800	284500	244500	14500	1128800	508800	558800	1.86047e+06	718234		Nluc	JUN 5’UTR s-uAUG	1.51715e+09	3.70478e+08	1.86047e+06	718234	815.467	372.504
Fluc	JUN 5’UTR ΔuAUG	1138800	1288800	1418800	174500	74500	244500	568800	488800	398800	644033	168948		Nluc	JUN 5’UTR ΔuAUG	2.56952e+08	1.24402e+08	644033	168948	398.973	219.693
Fluc	JUN 5’UTR ΔmAUG	1554700	1204700	1754700	214500	214500	364500	1398800	1068800	1288800	1.00711e+06	197335		Nluc	JUN 5’UTR ΔmAUG	6.95378e+07	1.56049e+07	1.00711e+06	197335	69.0468	20.57
Fluc	JUN 5’UTR S-uAUG	4724800	3634700	4064700	144500	234500	154500	2128800	1138800	1038800	1.91823e+06	600318		Nluc	JUN 5’UTR S-uAUG	1.51771e+09	4.47603e+08	1.91823e+06	600318	791.2	340.233
Fluc	JUN 5’UTR S-uAUG W-mAUG	4454800	3844700	4964800	324500	184500	294500	1338800	1498800	1618800	2.05824e+06	623991		Nluc	JUN 5’UTR S-uAUG W-mAUG	317428700	7.96967e+07	2.05824e+06	623991	154.223	60.7071
Nluc	JUN 5’UTR WT	6182103800	4937288400	5466248900	22939500	252112400	289264800	6182103800	4937288400	5466248900	3.7484e+09	9.02492e+08
Nluc	JUN 5’UTR s-uAUG	2475918100	1990777300	2280197400	78030700	80773200	1756600	2475918100	1990777300	2280197400	1.51715e+09	3.70478e+08
Nluc	JUN 5’UTR ΔuAUG	697645900	694703100	859155000	3356600	556500	3306600	18812000	20192300	14841300	2.56952e+08	1.24402e+08
Nluc	JUN 5’UTR ΔmAUG	129079400	106449600	121408700	6936800	13477600	21199100	92287800	69787400	65213900	6.95378e+07	1.56049e+07
Nluc	JUN 5’UTR S-uAUG	3286730700	2562644400	3064719800	39375300	59086200	74457700	2475861200	1215002600	881471000	1.51771e+09	4.47603e+08
Nluc	JUN 5’UTR S-uAUG W-mAUG	612591000	503100000	603569900	34253200	18158400	33272800	350818300	346240500	354854200	317428700	7.96967e+07
Figure 3B
Normalization to WT
*Calculations done using Prism Version 9.5.1
Construct	Mean	SEM	N	% of WT	SEM of %
JUN 5’UTR WT	1790.22	856.77	9	100	47.8584
JUN 5’UTR s-uAUG	815.467	372.504	9	45.5513	20.8078
JUN 5’UTR ΔuAUG	398.973	219.693	9	22.2863	12.2719
JUN 5’UTR ΔmAUG	69.0468	20.57	9	3.85689	1.14902
JUN 5’UTR S-uAUG	791.2	340.233	9	44.1957	19.0051
JUN 5’UTR S-uAUG W-mAUG	154.223	60.7071	9	8.61476	3.39104
Figure 3B
One sample t test
*Calculations done using Prism Version 9.5.1
	JUN WT	JUN 5’UTR s-uAUG	JUN 5’UTR ΔuAUG	JUN 5’UTR ΔmAUG	JUN 5’UTR S-uAUG	JUN 5’UTR S-uAUG W-mAUG
Theoretical mean	100	100	100	100	100	100
Actual mean	100	45.55	22.29	3.857	44.2	8.615
Number of values	9	9	9	9	9	9
One sample t test
t, df	t=0.000, df=8	t=2.617, df=8	t=6.333, df=8	t=83.67, df=8	t=2.936, df=8	t=26.95, df=8
P value (two tailed)	>0.9999	0.0308	0.0002	<0.0001	0.0188	<0.0001
P value summary	ns	*	***	****	*	****
Significant (alpha=0.05)?	No	Yes	Yes	Yes	Yes	Yes
How big is the discrepancy?
Discrepancy	0	-54.45	-77.71	-96.14	-55.8	-91.39
SD of discrepancy	143.6	62.42	36.82	3.447	57.02	10.17
SEM of discrepancy	47.86	20.81	12.27	1.149	19.01	3.391
95% confidence interval	-110.4 to 110.4	-102.4 to -6.466	-106.0 to -49.41	-98.79 to -93.49	-99.63 to -11.98	-99.20 to -83.57
R squared (partial eta squared)	0	0.4612	0.8337	0.9989	0.5187	0.9891
